# Supplementary material for: The scrub typhus in mainland China: spatiotemporal expansion and risk prediction underpinned by complex factors
Source: Emerg Microbes Infect. 2019 Jun 24;8(1):909–19. doi: 10.1080/22221751.2019.1631719 (PMC6598543; doi:10.1080/22221751.2019.1631719)
Supplement: Supplemental Material [file TEMI_A_1631719_SM6646.zip]

Archive with 5 entries (3 files):
- Supplementary Material/temi-2019-0157-20190611180909/
- Supplementary Material/temi-2019-0157-20190611180909/doc/
- Supplementary Material/temi-2019-0157-20190611180909/doc/Supplementary figures.zip
- Supplementary Material/temi-2019-0157-20190611180909/doc/Supplementary_material.docx
- Supplementary Material/temi-2019-0157-20190611180909/doc/Supplementary_Table_1.docx
